# Supplementary material for: Exposure to 3′Sialyllactose-Poor Milk during Lactation Impairs Cognitive Capabilities in Adulthood
Source: Nutrients. 2021 Nov 23;13(12):4191. doi: 10.3390/nu13124191 (PMC8707534; doi:10.3390/nu13124191)
Supplement: Supplementary file 1 [file nutrients-13-04191-s001.zip]

Archive with 1 entries (1 files):
- nutrients-1460566-supplementary.pdf
